# Supplementary material for: Power and sample size estimation for epigenome-wide association scans to detect differential DNA methylation
Source: Int J Epidemiol. 2015 May 12;44(4):1429–41. doi: 10.1093/ije/dyv041 (PMC4588864; doi:10.1093/ije/dyv041)
Supplement: Supplementary Data [file supp_dyv041_dyv041Supplementary_Table_1b.xlsx]

## Sheet: caco_ratio1_case10to30_powertab
Supplementary Table 1b. Power of large-scale case-control EWAS using mean difference effects (1 case : 2 controls)
Diff1 (%)	Dist2	N= 10							N=15							N= 20							N=25							N= 30							N= 50							N= 100
		methOR3 (range)	pooled SD4 (range)	P < 0.05		P < 10-6			methOR3 (range)	pooled SD4 (range)	P < 0.05		P < 10-6			methOR3 (range)	pooled SD4 (range)	P < 0.05		P < 10-6			methOR3 (range)	pooled SD4 (range)	P < 0.05		P < 10-6			methOR3 (range)	pooled SD4 (range)	P < 0.05		P < 10-6			methOR3 (range)	pooled SD4 (range)	P < 0.05		P < 10-6			methOR3 (range)	pooled SD4 (range)	P < 0.05		P < 10-6
				T5	W6	T5	W6				T5	W6	T5	W6				T5	W6	T5	W6				T5	W6	T5	W6				T5	W6	T5	W6				T5	W6	T5	W6				T5	W6	T5	W6
1	c1	1.07 (1.05, 1.09)	0.13 (0.08, 0.20)	0	0	0	0		1.06 (1.05, 1.09)	0.14 (0.09, 0.19)	0	0	0	0		1.06 (1.05, 1.08)	0.14 (0.09, 0.18)	0	0	0	0		1.06 (1.05, 1.08)	0.14 (0.10, 0.18)	0	0	0	0		1.06 (1.05, 1.08)	0.14 (0.10, 0.18)	0	0	0	0		1.06 (1.06, 1.07)	0.14 (0.11, 0.17)	0	0	0	0		1.06 (1.06, 1.07)	0.14 (0.12, 0.16)	0	0	0	0
1.5	c1	1.10 (1.07, 1.14)	0.14 (0.08, 0.20)	0	0	0	0		1.10 (1.08, 1.13)	0.14 (0.09, 0.19)	0	0	0	0		1.10 (1.08, 1.12)	0.14 (0.10, 0.19)	0	0	0	0		1.10 (1.08, 1.12)	0.14 (0.10, 0.19)	0	0	0	0		1.10 (1.08, 1.12)	0.14 (0.10, 0.18)	0	0	0	0		1.10 (1.08, 1.11)	0.14 (0.11, 0.17)	0	0	0	0		1.10 (1.09, 1.11)	0.14 (0.12, 0.15)	0	0	0	0
1.6	c1	1.10 (1.08, 1.15)	0.14 (0.07, 0.21)	0	0	0	0		1.10 (1.08, 1.13)	0.14 (0.09, 0.20)	0	0	0	0		1.10 (1.09, 1.14)	0.14 (0.10, 0.18)	0	0	0	0		1.10 (1.09, 1.13)	0.14 (0.10, 0.18)	0	0	0	0		1.10 (1.09, 1.13)	0.14 (0.10, 0.18)	0	0	0	0		1.10 (1.09, 1.12)	0.14 (0.11, 0.17)	0	0	0	0		1.10 (1.09, 1.11)	0.14 (0.12, 0.16)	0	0	0	0
1.7	c1	1.11 (1.09, 1.16)	0.14 (0.08, 0.20)	0	0	0	0		1.11 (1.09, 1.16)	0.14 (0.09, 0.19)	0	0	0	0		1.11 (1.09, 1.14)	0.14 (0.09, 0.18)	0	0	0	0		1.11 (1.09, 1.15)	0.14 (0.10, 0.19)	0	0	0	0		1.11 (1.10, 1.13)	0.14 (0.10, 0.17)	0	0	0	0		1.11 (1.09, 1.13)	0.14 (0.11, 0.17)	0	0	0	0		1.11 (1.10, 1.12)	0.14 (0.12, 0.16)	0	0	0	0
2	c1	1.13 (1.10, 1.19)	0.13 (0.07, 0.21)	0	0	0	0		1.13 (1.11, 1.19)	0.14 (0.09, 0.19)	0	0	0	0		1.13 (1.11, 1.16)	0.14 (0.10, 0.18)	0	0	0	0		1.13 (1.11, 1.15)	0.14 (0.10, 0.18)	0	0	0	0		1.13 (1.11, 1.16)	0.14 (0.10, 0.18)	0	0	0	0		1.13 (1.11, 1.15)	0.14 (0.11, 0.17)	0	0	0	0		1.13 (1.12, 1.14)	0.14 (0.12, 0.16)	0	0.6	0	0
2.5	c1	1.17 (1.13, 1.27)	0.14 (0.08, 0.22)	0	0	0	0		1.17 (1.13, 1.23)	0.14 (0.09, 0.18)	0	0	0	0		1.17 (1.14, 1.21)	0.14 (0.09, 0.18)	0	0	0	0		1.17 (1.13, 1.20)	0.14 (0.10, 0.18)	0	0	0	0		1.16 (1.14, 1.21)	0.14 (0.10, 0.18)	0	0	0	0		1.16 (1.15, 1.19)	0.14 (0.11, 0.16)	0	0.2	0	0		1.16 (1.15, 1.19)	0.14 (0.12, 0.16)	0	5.7	0	0
2.6	c1	1.17 (1.13, 1.25)	0.14 (0.07, 0.20)	0	0	0	0		1.17 (1.14, 1.24)	0.14 (0.09, 0.19)	0	0	0	0		1.17 (1.14, 1.21)	0.14 (0.09, 0.18)	0	0	0	0		1.17 (1.14, 1.22)	0.14 (0.09, 0.18)	0	0.1	0	0		1.17 (1.15, 1.21)	0.14 (0.10, 0.18)	0	0	0	0		1.17 (1.15, 1.20)	0.14 (0.11, 0.18)	0	0.1	0	0		1.17 (1.15, 1.19)	0.14 (0.12, 0.16)	0	7.8	0	0
2.7	c1	1.18 (1.14, 1.28)	0.14 (0.08, 0.20)	0	0	0	0		1.18 (1.14, 1.23)	0.14 (0.08, 0.18)	0	0	0	0		1.18 (1.15, 1.22)	0.14 (0.10, 0.18)	0	0	0	0		1.18 (1.15, 1.22)	0.14 (0.10, 0.19)	0	0	0	0		1.18 (1.15, 1.22)	0.14 (0.10, 0.18)	0	0	0	0		1.18 (1.16, 1.22)	0.14 (0.11, 0.17)	0	0.3	0	0		1.18 (1.16, 1.20)	0.14 (0.12, 0.16)	0	12	0	0
3	c1	1.20 (1.15, 1.35)	0.14 (0.08, 0.20)	0	0	0	0		1.20 (1.17, 1.27)	0.14 (0.08, 0.19)	0	0	0	0		1.20 (1.17, 1.26)	0.14 (0.10, 0.18)	0	0	0	0		1.20 (1.16, 1.25)	0.14 (0.10, 0.18)	0	0	0	0		1.20 (1.17, 1.25)	0.14 (0.10, 0.18)	0	0	0	0		1.20 (1.18, 1.23)	0.14 (0.11, 0.16)	0	0.9	0	0		1.20 (1.18, 1.22)	0.14 (0.12, 0.16)	1.8	26.2	0	0
3.5	c1	1.24 (1.18, 1.34)	0.13 (0.07, 0.21)	0	0	0	0		1.24 (1.19, 1.31)	0.14 (0.09, 0.19)	0	0	0	0		1.24 (1.20, 1.31)	0.14 (0.09, 0.19)	0	0	0	0		1.24 (1.20, 1.29)	0.14 (0.10, 0.18)	0	0.2	0	0		1.24 (1.20, 1.29)	0.14 (0.11, 0.17)	0	0.3	0	0		1.24 (1.21, 1.27)	0.14 (0.11, 0.16)	0	5.3	0	0		1.24 (1.21, 1.26)	0.14 (0.12, 0.16)	87.2	70.1	0	0
4	c2	1.26 (1.21, 1.36)	0.14 (0.08, 0.21)	0	0	0	0		1.26 (1.21, 1.35)	0.14 (0.09, 0.20)	0	0	0	0		1.26 (1.21, 1.34)	0.14 (0.10, 0.19)	0	0.1	0	0		1.26 (1.22, 1.32)	0.14 (0.10, 0.17)	0	0.9	0	0		1.26 (1.22, 1.31)	0.14 (0.10, 0.18)	0	1.7	0	0		1.26 (1.23, 1.30)	0.14 (0.11, 0.17)	0.6	27.6	0	0		1.26 (1.24, 1.29)	0.14 (0.12, 0.16)	100	98.7	0	0
4.5	c2	1.30 (1.23, 1.44)	0.14 (0.07, 0.21)	0	0.2	0	0		1.30 (1.24, 1.41)	0.14 (0.08, 0.20)	0	0.2	0	0		1.30 (1.25, 1.38)	0.14 (0.10, 0.18)	0	0.7	0	0		1.30 (1.25, 1.36)	0.14 (0.10, 0.19)	0	2.8	0	0		1.30 (1.25, 1.36)	0.14 (0.10, 0.18)	0	5.9	0	0		1.30 (1.26, 1.34)	0.14 (0.11, 0.17)	18.8	48.6	0	0		1.30 (1.27, 1.32)	0.14 (0.12, 0.16)	100	99.9	0	0
5	c2	1.34 (1.27, 1.52)	0.14 (0.08, 0.20)	0	0.1	0	0		1.34 (1.26, 1.45)	0.14 (0.09, 0.19)	0	0.8	0	0		1.34 (1.28, 1.41)	0.14 (0.10, 0.18)	0	2.5	0	0		1.34 (1.29, 1.43)	0.14 (0.10, 0.19)	0.1	7.2	0	0		1.34 (1.28, 1.43)	0.14 (0.10, 0.18)	1.1	14	0	0		1.33 (1.30, 1.38)	0.14 (0.11, 0.17)	77.4	78.1	0	0		1.33 (1.30, 1.37)	0.14 (0.12, 0.16)	100	100	0	0
5.5	c2	1.38 (1.30, 1.54)	0.14 (0.07, 0.21)	0	0.3	0	0		1.38 (1.31, 1.52)	0.14 (0.08, 0.20)	0.1	2.5	0	0		1.37 (1.31, 1.47)	0.14 (0.10, 0.19)	0	5.4	0	0		1.37 (1.31, 1.51)	0.14 (0.10, 0.18)	1.9	17.1	0	0		1.37 (1.32, 1.46)	0.14 (0.10, 0.19)	8.6	32	0	0		1.37 (1.32, 1.42)	0.14 (0.11, 0.17)	99.2	93.2	0	0		1.37 (1.34, 1.41)	0.14 (0.12, 0.16)	100	100	0	0
6	c2	1.42 (1.32, 1.59)	0.14 (0.08, 0.20)	0	0.7	0	0		1.41 (1.34, 1.56)	0.14 (0.09, 0.20)	0.1	4.2	0	0		1.41 (1.35, 1.51)	0.14 (0.10, 0.18)	1.5	11	0	0		1.41 (1.34, 1.54)	0.14 (0.10, 0.18)	9	28.6	0	0		1.41 (1.35, 1.51)	0.14 (0.10, 0.17)	36.4	53.4	0	0		1.41 (1.37, 1.47)	0.14 (0.11, 0.17)	100	99.2	0	0		1.41 (1.38, 1.45)	0.14 (0.12, 0.16)	100	100	0	0
6.5	c2	1.46 (1.36, 1.62)	0.14 (0.07, 0.22)	0.1	2.1	0	0		1.46 (1.37, 1.61)	0.14 (0.09, 0.22)	1.1	8.4	0	0		1.45 (1.37, 1.54)	0.14 (0.10, 0.18)	7.7	21.1	0	0		1.45 (1.38, 1.56)	0.14 (0.10, 0.18)	34.7	47.5	0	0		1.45 (1.36, 1.59)	0.14 (0.10, 0.18)	73	71.9	0	0		1.45 (1.40, 1.53)	0.14 (0.11, 0.16)	100	100	0	0		1.45 (1.42, 1.49)	0.14 (0.12, 0.16)	100	100	0	0
7	c2	1.50 (1.39, 1.78)	0.14 (0.07, 0.21)	0.8	2.9	0	0		1.50 (1.41, 1.64)	0.14 (0.09, 0.19)	3.3	13.6	0	0		1.49 (1.41, 1.65)	0.14 (0.10, 0.18)	22.7	36.5	0	0		1.49 (1.40, 1.62)	0.14 (0.09, 0.18)	65	65.6	0	0		1.49 (1.42, 1.58)	0.14 (0.10, 0.17)	93	83.9	0	0		1.49 (1.43, 1.58)	0.14 (0.11, 0.17)	100	100	0	0		1.49 (1.45, 1.54)	0.14 (0.12, 0.16)	100	100	0	0.2
7.5	c2	1.54 (1.43, 1.74)	0.14 (0.08, 0.21)	1.6	4.9	0	0		1.54 (1.42, 1.75)	0.14 (0.09, 0.21)	10.5	21.6	0	0		1.54 (1.42, 1.70)	0.14 (0.10, 0.18)	44.4	52.2	0	0		1.53 (1.45, 1.65)	0.14 (0.10, 0.17)	88	80	0	0		1.53 (1.45, 1.64)	0.14 (0.10, 0.18)	99.1	95	0	0		1.53 (1.47, 1.63)	0.14 (0.11, 0.16)	100	100	0	0		1.53 (1.48, 1.59)	0.14 (0.12, 0.16)	100	100	0.3	3.6
8	c3	1.55 (1.43, 1.76)	0.14 (0.08, 0.22)	1.8	8.4	0	0		1.55 (1.46, 1.73)	0.14 (0.09, 0.20)	16.8	35.3	0	0		1.55 (1.46, 1.69)	0.14 (0.10, 0.18)	64	71.2	0	0		1.55 (1.47, 1.64)	0.14 (0.10, 0.18)	97.6	92.5	0	0		1.55 (1.46, 1.65)	0.14 (0.10, 0.18)	100	98.4	0	0		1.55 (1.49, 1.63)	0.14 (0.12, 0.17)	100	100	0	0		1.54 (1.50, 1.59)	0.14 (0.12, 0.16)	100	100	4.4	25.7
8.5	c3	1.59 (1.46, 1.86)	0.14 (0.09, 0.22)	5.2	11.5	0	0		1.59 (1.48, 1.79)	0.14 (0.09, 0.18)	33.7	49.6	0	0		1.59 (1.47, 1.72)	0.14 (0.10, 0.19)	84.8	84	0	0		1.59 (1.50, 1.70)	0.14 (0.10, 0.18)	99.9	97.1	0	0		1.59 (1.50, 1.73)	0.14 (0.11, 0.18)	100	100	0	0		1.59 (1.53, 1.68)	0.14 (0.12, 0.17)	100	100	0	0		1.58 (1.54, 1.64)	0.14 (0.12, 0.16)	100	100	34.5	57.3
9	c3	1.63 (1.49, 1.96)	0.14 (0.08, 0.21)	8	15.2	0	0		1.63 (1.51, 1.87)	0.14 (0.08, 0.19)	51.3	59.8	0	0		1.63 (1.54, 1.79)	0.14 (0.10, 0.19)	94.7	91.2	0	0		1.63 (1.53, 1.76)	0.14 (0.10, 0.19)	99.9	99.1	0	0		1.63 (1.54, 1.75)	0.14 (0.10, 0.18)	100	100	0	0		1.63 (1.56, 1.72)	0.14 (0.12, 0.17)	100	100	0	0		1.63 (1.58, 1.71)	0.14 (0.12, 0.17)	100	100	85.5	89.5
9.5	c3	1.68 (1.52, 1.95)	0.14 (0.09, 0.21)	13.9	23.3	0	0		1.68 (1.55, 1.88)	0.14 (0.09, 0.20)	69.9	71.9	0	0		1.67 (1.56, 1.81)	0.14 (0.10, 0.19)	99.1	95.4	0	0		1.67 (1.57, 1.81)	0.14 (0.10, 0.19)	100	100	0	0		1.67 (1.57, 1.81)	0.14 (0.11, 0.17)	100	100	0	0		1.67 (1.60, 1.77)	0.14 (0.11, 0.17)	100	100	0	0.1		1.67 (1.62, 1.73)	0.14 (0.12, 0.16)	100	100	98.7	98.5
10	c3	1.73 (1.58, 2.05)	0.14 (0.08, 0.21)	26	34.2	0	0		1.72 (1.58, 1.95)	0.14 (0.08, 0.19)	86	82.3	0	0		1.72 (1.60, 1.90)	0.14 (0.09, 0.18)	99.9	97.9	0	0		1.72 (1.62, 1.85)	0.14 (0.11, 0.19)	100	100	0	0		1.72 (1.61, 1.89)	0.14 (0.11, 0.17)	100	100	0	0		1.71 (1.64, 1.82)	0.14 (0.11, 0.17)	100	100	0.2	0.3		1.71 (1.66, 1.80)	0.14 (0.12, 0.16)	100	100	99.9	99.9
11	c3	1.82 (1.62, 2.14)	0.14 (0.08, 0.21)	47.6	53.4	0	0		1.81 (1.65, 2.08)	0.14 (0.09, 0.19)	98.3	93.9	0	0		1.81 (1.67, 2.03)	0.14 (0.10, 0.19)	100	99.8	0	0		1.81 (1.67, 1.99)	0.14 (0.10, 0.18)	100	100	0	0		1.81 (1.69, 1.97)	0.14 (0.11, 0.17)	100	100	0	0		1.81 (1.72, 1.92)	0.14 (0.12, 0.17)	100	100	3.8	4.7		1.80 (1.74, 1.88)	0.14 (0.12, 0.16)	100	100	100	100
12	c3	1.91 (1.72, 2.36)	0.14 (0.07, 0.21)	74.2	70.2	0	0		1.91 (1.74, 2.20)	0.14 (0.08, 0.19)	99.8	98.3	0	0		1.90 (1.75, 2.15)	0.14 (0.10, 0.19)	100	100	0	0		1.90 (1.76, 2.10)	0.14 (0.10, 0.18)	100	100	0	0		1.90 (1.78, 2.07)	0.14 (0.10, 0.17)	100	100	0.1	0		1.90 (1.79, 2.05)	0.14 (0.11, 0.16)	100	100	26.7	23.4		1.90 (1.82, 1.99)	0.14 (0.12, 0.16)	100	100	100	100
13	c3	2.01 (1.77, 2.46)	0.14 (0.08, 0.20)	89.7	82.4	0	0		2.01 (1.83, 2.31)	0.14 (0.08, 0.19)	100	99.6	0	0		2.01 (1.83, 2.22)	0.14 (0.09, 0.19)	100	100	0	0		2.00 (1.84, 2.24)	0.14 (0.10, 0.18)	100	100	0.1	0		2.00 (1.86, 2.22)	0.14 (0.10, 0.18)	100	100	0.4	0.1		2.00 (1.89, 2.16)	0.14 (0.12, 0.17)	100	100	78.6	65.9		2.00 (1.92, 2.09)	0.14 (0.12, 0.16)	100	100	100	100
14	c3	2.12 (1.89, 2.56)	0.14 (0.09, 0.21)	96.2	92.2	0	0		2.11 (1.91, 2.46)	0.14 (0.09, 0.18)	100	99.9	0	0		2.11 (1.88, 2.41)	0.14 (0.09, 0.19)	100	100	0.1	0		2.11 (1.93, 2.40)	0.14 (0.10, 0.17)	100	100	0.2	0		2.10 (1.95, 2.30)	0.14 (0.11, 0.18)	100	100	3.2	0.6		2.10 (1.94, 2.28)	0.14 (0.11, 0.17)	100	100	98	91.4		-	-	-	-	-	-
15	c3	2.23 (1.98, 2.69)	0.14 (0.08, 0.21)	99.2	96.7	0	0		2.22 (1.99, 2.64)	0.14 (0.08, 0.18)	100	100	0	0		2.22 (2.00, 2.57)	0.14 (0.10, 0.18)	100	100	0.6	0.4		2.21 (2.04, 2.51)	0.14 (0.10, 0.18)	100	100	2.2	0.1		2.21 (2.05, 2.47)	0.14 (0.11, 0.18)	100	100	14.6	3.4		2.21 (2.07, 2.39)	0.14 (0.11, 0.17)	100	100	100	99.6		-	-	-	-	-	-
25	c4	3.31 (2.89, 4.49)	0.14 (0.08, 0.21)	100	100	3.4	1.1		3.30 (2.92, 3.99)	0.14 (0.09, 0.19)	100	100	49.8	25.6		3.29 (2.95, 3.77)	0.14 (0.10, 0.18)	100	100	98.1	92.6		3.29 (3.00, 3.87)	0.14 (0.10, 0.18)	100	100	100	98.9		3.29 (2.99, 3.66)	0.14 (0.10, 0.17)	100	100	100	100		3.28 (3.05, 3.61)	0.14 (0.11, 0.16)	100	100	100	100		3.28 (3.08, 3.49)	0.14 (0.12, 0.16)	100	100	100	100
30	c5	4.04 (3.49, 5.53)	0.14 (0.09, 0.20)	100	100	24.4	5.9		4.02 (3.62, 4.90)	0.14 (0.08, 0.19)	100	100	96.8	83.6		4.01 (3.63, 4.66)	0.14 (0.10, 0.18)	100	100	100	100		4.01 (3.66, 4.63)	0.14 (0.10, 0.18)	100	100	100	100		4.01 (3.68, 4.48)	0.14 (0.10, 0.18)	100	100	100	100		4.01 (3.73, 4.37)	0.14 (0.11, 0.16)	100	100	100	100		4.00 (3.79, 4.22)	0.14 (0.12, 0.15)	100	100	100	100
30	c6	4.05 (3.56, 4.81)	0.12 (0.07, 0.18)	100	100	51.6	18.9		4.04 (3.62, 4.82)	0.12 (0.08, 0.17)	100	100	99.8	98.4		4.03 (3.63, 4.49)	0.12 (0.09, 0.16)	100	100	100	100		4.02 (3.73, 4.59)	0.12 (0.09, 0.16)	100	100	100	100		4.04 (3.71, 4.55)	0.12 (0.10, 0.16)	100	100	100	100		4.03 (3.76, 4.37)	0.12 (0.1, 0.15)	100	100	100	100		4.04 (3.85, 4.26)	0.12 (0.11, 0.14)	100	100	100	100
55	c7	12.04 (11.86, 13.76)	0.16 (0.09, 0.23)	100	100	99.8	62.5		12.00 (11.86, 13.60)	0.16 (0.11, 0.23)	100	100	100	99.9		11.96 (11.86, 12.98)	0.16 (0.12, 0.20)	100	100	100	100		11.95 (11.86, 12.62)	0.16 (0.12, 0.20)	100	100	100	100		11.94 (11.86, 12.55)	0.16 (0.12, 0.20)	100	100	100	100		11.91 (11.86, 12.24)	0.16 (0.13, 0.19)	100	100	100	100		11.89 (11.86, 12.09)	0.16 (0.14, 0.18)	100	100	100	100
60	c8	16.22 (15.99, 18.58)	0.14 (0.08, 0.20)	100	100	100	99		16.14 (15.99, 17.59)	0.14 (0.09, 0.19)	100	100	100	100		16.12 (16.00, 17.15)	0.14 (0.10, 0.17)	100	100	100	100		16.08 (15.99, 16.79)	0.14 (0.11, 0.18)	100	100	100	100		16.07 (15.99, 16.70)	0.14 (0.11, 0.17)	100	100	100	100		16.05 (15.99, 16.51)	0.14 (0.12, 0.16)	100	100	100	100		16.02 (15.99, 16.32)	0.14 (0.12, 0.16)	100	100	100	100
1Diff: Mean methylation difference between cases and controls; 2Dist: Case distributions of sample draw, C1 to C8 corresponding to case distribution 1 to case distribution 8; 3methOR: Mean methylation odds ratio between cases and controls; 4pooledSD: pooled standard deviation of cases and controls; 5T: two sample t-test; 6W: Wilcoxon rank-sum test
