# Supplementary material for: Power and sample size estimation for epigenome-wide association scans to detect differential DNA methylation
Source: Int J Epidemiol. 2015 May 12;44(4):1429–41. doi: 10.1093/ije/dyv041 (PMC4588864; doi:10.1093/ije/dyv041)
Supplement: Supplementary Data [file supp_dyv041_dyv041Supplementary_Table_1c.xlsx]

## Sheet: caco_ratio1_case10to30_powertab
Supplementary Table 1c. Power of large-scale case-control EWAS using mean difference effects (1 case : 4 controls)
Diff1 (%)	Dist2	N= 10							N=15							N= 20							N=25							N= 30							N= 50							N= 100
		methOR3 (range)	pooledSD4 (range)	P < 0.05		P < 10-6			methOR3 (range)	pooledSD4 (range)	P < 0.05		P < 10-6			methOR3 (range)	pooledSD4 (range)	P < 0.05		P < 10-6			methOR3 (range)	pooledSD4 (range)	P < 0.05		P < 10-6			methOR3 (range)	pooledSD4 (range)	P < 0.05		P < 10-6			methOR3 (range)	pooledSD4 (range)	P < 0.05		P < 10-6			methOR3 (range)	pooledSD4 (range)	P < 0.05		P < 10-6
				T5	W6	T5	W6				T5	W6	T5	W6				T5	W6	T5	W6				T5	W6	T5	W6				T5	W6	T5	W6				T5	W6	T5	W6				T5	W6	T5	W6
1	c1	1.06 (1.05, 1.08)	0.14 (0.09, 0.18)	0	0	0	0		1.06 (1.05, 1.08)	0.14 (0.10, 0.18)	0	0	0	0		1.06 (1.05, 1.08)	0.14 (0.11, 0.17)	0	0	0	0		1.06 (1.05, 1.07)	0.14 (0.11, 0.17)	0	0	0	0		1.06 (1.06, 1.07)	0.14 (0.11, 0.17)	0	0	0	0		1.06 (1.06, 1.07)	0.14 (0.11, 0.16)	0	0	0	0		1.06 (1.06, 1.07)	0.14 (0.12, 0.15)	0	0	0	0
1.5	c1	1.10 (1.08, 1.13)	0.14 (0.09, 0.19)	0	0	0	0		1.10 (1.08, 1.12)	0.14 (0.10, 0.18)	0	0	0	0		1.10 (1.08, 1.11)	0.14 (0.10, 0.18)	0	0	0	0		1.10 (1.08, 1.11)	0.14 (0.11, 0.17)	0	0	0	0		1.10 (1.09, 1.11)	0.14 (0.11, 0.17)	0	0	0	0		1.10 (1.09, 1.11)	0.14 (0.12, 0.16)	0	0	0	0		1.10 (1.09, 1.10)	0.14 (0.12, 0.15)	0	0.1	0	0
1.6	c1	1.10 (1.08, 1.13)	0.14 (0.10, 0.19)	0	0	0	0		1.10 (1.09, 1.12)	0.14 (0.09, 0.18)	0	0	0	0		1.10 (1.09, 1.12)	0.14 (0.10, 0.18)	0	0	0	0		1.10 (1.09, 1.12)	0.14 (0.11, 0.17)	0	0	0	0		1.10 (1.09, 1.12)	0.14 (0.11, 0.17)	0	0	0	0		1.10 (1.09, 1.12)	0.14 (0.11, 0.16)	0	0	0	0		1.10 (1.10, 1.11)	0.14 (0.12, 0.15)	0	0	0	0
1.7	c1	1.11 (1.09, 1.14)	0.14 (0.09, 0.18)	0	0	0	0		1.11 (1.09, 1.13)	0.14 (0.10, 0.18)	0	0	0	0		1.11 (1.09, 1.14)	0.14 (0.10, 0.17)	0	0	0	0		1.11 (1.09, 1.13)	0.14 (0.11, 0.17)	0	0	0	0		1.11 (1.10, 1.13)	0.14 (0.11, 0.17)	0	0	0	0		1.11 (1.10, 1.12)	0.14 (0.12, 0.16)	0	0	0	0		1.11 (1.10, 1.12)	0.14 (0.12, 0.15)	0	0	0	0
2	c1	1.13 (1.11, 1.17)	0.14 (0.09, 0.19)	0	0	0	0		1.13 (1.11, 1.17)	0.14 (0.10, 0.18)	0	0	0	0		1.13 (1.11, 1.16)	0.14 (0.10, 0.17)	0	0	0	0		1.13 (1.11, 1.15)	0.14 (0.11, 0.17)	0	0	0	0		1.13 (1.11, 1.15)	0.14 (0.11, 0.17)	0	0	0	0		1.13 (1.12, 1.14)	0.14 (0.11, 0.16)	0	0	0	0		1.13 (1.12, 1.14)	0.14 (0.12, 0.15)	0	1.6	0	0
2.5	c1	1.16 (1.13, 1.21)	0.14 (0.09, 0.19)	0	0	0	0		1.16 (1.14, 1.20)	0.14 (0.10, 0.18)	0	0	0	0		1.16 (1.14, 1.20)	0.14 (0.10, 0.17)	0	0	0	0		1.16 (1.15, 1.20)	0.14 (0.11, 0.17)	0	0	0	0		1.16 (1.14, 1.19)	0.14 (0.11, 0.17)	0	0	0	0		1.16 (1.15, 1.18)	0.14 (0.11, 0.16)	0	0.2	0	0		1.16 (1.15, 1.18)	0.14 (0.12, 0.15)	0	13.1	0	0
2.6	c1	1.17 (1.14, 1.23)	0.14 (0.08, 0.19)	0	0	0	0		1.17 (1.14, 1.22)	0.14 (0.10, 0.17)	0	0	0	0		1.17 (1.15, 1.21)	0.14 (0.10, 0.17)	0	0	0	0		1.17 (1.15, 1.20)	0.14 (0.11, 0.16)	0	0	0	0		1.17 (1.15, 1.19)	0.14 (0.11, 0.17)	0	0	0	0		1.17 (1.15, 1.19)	0.14 (0.12, 0.16)	0	0.3	0	0		1.17 (1.16, 1.19)	0.14 (0.12, 0.15)	0	18.2	0	0
2.7	c1	1.18 (1.14, 1.25)	0.14 (0.09, 0.19)	0	0	0	0		1.18 (1.15, 1.22)	0.14 (0.10, 0.18)	0	0	0	0		1.18 (1.16, 1.21)	0.14 (0.10, 0.17)	0	0	0	0		1.18 (1.16, 1.21)	0.14 (0.11, 0.17)	0	0.1	0	0		1.18 (1.16, 1.21)	0.14 (0.11, 0.17)	0	0	0	0		1.18 (1.16, 1.20)	0.14 (0.11, 0.16)	0	0.8	0	0		1.18 (1.16, 1.19)	0.14 (0.12, 0.15)	0	29.1	0	0
3	c1	1.20 (1.16, 1.26)	0.14 (0.09, 0.18)	0	0	0	0		1.20 (1.17, 1.25)	0.14 (0.09, 0.18)	0	0	0	0		1.20 (1.17, 1.23)	0.14 (0.10, 0.17)	0	0	0	0		1.20 (1.17, 1.24)	0.14 (0.10, 0.17)	0	0	0	0		1.20 (1.17, 1.23)	0.14 (0.11, 0.16)	0	0.1	0	0		1.20 (1.18, 1.22)	0.14 (0.12, 0.17)	0	2.6	0	0		1.20 (1.18, 1.21)	0.14 (0.12, 0.15)	42.6	50.9	0	0
3.5	c1	1.24 (1.19, 1.33)	0.14 (0.08, 0.18)	0	0	0	0		1.23 (1.20, 1.32)	0.14 (0.10, 0.18)	0	0.1	0	0		1.23 (1.20, 1.30)	0.14 (0.11, 0.17)	0	0.2	0	0		1.23 (1.21, 1.27)	0.14 (0.11, 0.17)	0	0.2	0	0		1.23 (1.20, 1.28)	0.14 (0.10, 0.17)	0	0.6	0	0		1.23 (1.22, 1.26)	0.14 (0.11, 0.16)	0	11.9	0	0		1.23 (1.21, 1.25)	0.14 (0.12, 0.15)	100	92.2	0	0
4	c2	1.26 (1.21, 1.34)	0.14 (0.10, 0.20)	0	0	0	0		1.26 (1.22, 1.33)	0.14 (0.11, 0.19)	0	0.1	0	0		1.26 (1.23, 1.32)	0.14 (0.11, 0.18)	0	0.4	0	0		1.26 (1.23, 1.31)	0.14 (0.10, 0.17)	0	1.2	0	0		1.26 (1.23, 1.30)	0.14 (0.11, 0.17)	0	8	0	0		1.26 (1.24, 1.29)	0.14 (0.11, 0.16)	7.6	52.6	0	0		1.26 (1.24, 1.28)	0.14 (0.12, 0.16)	100	100	0	0
4.5	c2	1.30 (1.24, 1.38)	0.14 (0.09, 0.19)	0	0.2	0	0		1.30 (1.25, 1.37)	0.14 (0.11, 0.19)	0	0.1	0	0		1.30 (1.26, 1.37)	0.14 (0.10, 0.18)	0	1.9	0	0		1.30 (1.26, 1.35)	0.14 (0.11, 0.17)	0	7.5	0	0		1.30 (1.27, 1.35)	0.14 (0.11, 0.17)	0.3	17.1	0	0		1.30 (1.27, 1.33)	0.14 (0.12, 0.16)	79.4	77.5	0	0		1.30 (1.28, 1.32)	0.14 (0.12, 0.15)	100	100	0	0
5	c2	1.34 (1.27, 1.45)	0.14 (0.09, 0.19)	0	0.1	0	0		1.34 (1.29, 1.43)	0.14 (0.10, 0.17)	0	2.3	0	0		1.34 (1.29, 1.41)	0.14 (0.11, 0.18)	0	6	0	0		1.33 (1.29, 1.38)	0.14 (0.11, 0.17)	0.7	18.3	0	0		1.33 (1.29, 1.38)	0.14 (0.11, 0.17)	5.1	37.8	0	0		1.33 (1.30, 1.38)	0.14 (0.12, 0.16)	99.9	95.1	0	0		1.33 (1.31, 1.36)	0.14 (0.12, 0.16)	100	100	0	0
5.5	c2	1.37 (1.31, 1.47)	0.14 (0.09, 0.19)	0	0.5	0	0		1.37 (1.32, 1.48)	0.14 (0.10, 0.18)	0	4.1	0	0		1.37 (1.32, 1.44)	0.14 (0.11, 0.18)	0.8	13.6	0	0		1.37 (1.33, 1.44)	0.14 (0.11, 0.17)	8.1	33.5	0	0		1.37 (1.33, 1.43)	0.14 (0.11, 0.17)	42.2	57.5	0	0		1.37 (1.33, 1.41)	0.14 (0.12, 0.17)	100	99.7	0	0		1.37 (1.35, 1.40)	0.14 (0.12, 0.16)	100	100	0	0
6	c2	1.41 (1.34, 1.51)	0.14 (0.09, 0.19)	0	0.8	0	0		1.41 (1.34, 1.53)	0.14 (0.10, 0.18)	0.1	8.8	0	0		1.41 (1.36, 1.51)	0.14 (0.10, 0.18)	6.7	27.7	0	0		1.41 (1.36, 1.47)	0.14 (0.11, 0.17)	38.1	52.2	0	0		1.41 (1.36, 1.49)	0.14 (0.11, 0.17)	86.4	79.2	0	0		1.41 (1.37, 1.45)	0.14 (0.12, 0.16)	100	100	0	0		1.41 (1.38, 1.44)	0.14 (0.12, 0.15)	100	100	0	0
6.5	c2	1.45 (1.36, 1.59)	0.14 (0.09, 0.20)	0	3.1	0	0		1.45 (1.38, 1.55)	0.14 (0.10, 0.18)	1.4	16.7	0	0		1.45 (1.38, 1.55)	0.14 (0.10, 0.18)	26.7	44.8	0	0		1.45 (1.40, 1.52)	0.14 (0.11, 0.18)	81.2	70	0	0		1.45 (1.40, 1.51)	0.14 (0.11, 0.17)	99.6	90.8	0	0		1.45 (1.41, 1.49)	0.14 (0.12, 0.16)	100	100	0	0		1.45 (1.42, 1.47)	0.14 (0.12, 0.16)	100	100	0	0.9
7	c2	1.49 (1.39, 1.65)	0.14 (0.09, 0.18)	0.2	5	0	0		1.49 (1.42, 1.59)	0.14 (0.10, 0.18)	9.4	29.1	0	0		1.49 (1.42, 1.59)	0.14 (0.11, 0.17)	59.6	60.4	0	0		1.49 (1.43, 1.59)	0.14 (0.11, 0.17)	98.2	87.1	0	0		1.49 (1.44, 1.56)	0.14 (0.11, 0.17)	100	97.9	0	0		1.49 (1.44, 1.55)	0.14 (0.11, 0.16)	100	100	0	0		1.49 (1.46, 1.53)	0.14 (0.12, 0.15)	100	100	0.6	8.7
7.5	c2	1.53 (1.43, 1.70)	0.14 (0.09, 0.20)	1	8.2	0	0		1.53 (1.43, 1.64)	0.14 (0.10, 0.19)	29.8	39.2	0	0		1.53 (1.46, 1.65)	0.14 (0.10, 0.18)	87.1	72.5	0	0		1.53 (1.47, 1.61)	0.14 (0.11, 0.17)	100	94.9	0	0		1.53 (1.46, 1.62)	0.14 (0.11, 0.17)	100	99.8	0	0		1.53 (1.48, 1.58)	0.14 (0.12, 0.16)	100	100	0	0		1.53 (1.49, 1.56)	0.14 (0.12, 0.15)	100	100	26.4	36.6
8	c3	1.55 (1.47, 1.77)	0.14 (0.09, 0.18)	4.1	17.1	0	0		1.55 (1.48, 1.68)	0.14 (0.10, 0.18)	47.8	64.1	0	0		1.55 (1.47, 1.67)	0.14 (0.11, 0.18)	97	93	0	0		1.55 (1.49, 1.65)	0.14 (0.10, 0.17)	100	99	0	0		1.55 (1.48, 1.63)	0.14 (0.11, 0.17)	100	100	0	0		1.55 (1.51, 1.61)	0.14 (0.12, 0.16)	100	100	0	0		1.55 (1.51, 1.59)	0.14 (0.13, 0.16)	100	100	82.5	87.8
8.5	c3	1.59 (1.49, 1.80)	0.14 (0.09, 0.19)	10.4	27.5	0	0		1.59 (1.50, 1.73)	0.14 (0.10, 0.18)	75.5	73.8	0	0		1.59 (1.52, 1.70)	0.14 (0.11, 0.18)	99.7	98	0	0		1.59 (1.53, 1.68)	0.14 (0.11, 0.17)	100	99.8	0	0		1.59 (1.51, 1.68)	0.14 (0.11, 0.17)	100	100	0	0		1.59 (1.53, 1.65)	0.14 (0.12, 0.16)	100	100	0	0		1.59 (1.55, 1.63)	0.14 (0.13, 0.15)	100	100	99.8	98.9
9	c3	1.64 (1.52, 1.82)	0.14 (0.09, 0.18)	23.2	38.4	0	0		1.63 (1.54, 1.78)	0.14 (0.10, 0.18)	91.3	82.1	0	0		1.63 (1.51, 1.73)	0.14 (0.11, 0.17)	100	98.9	0	0		1.63 (1.56, 1.73)	0.14 (0.11, 0.17)	100	99.9	0	0		1.63 (1.55, 1.73)	0.14 (0.11, 0.17)	100	100	0	0		1.63 (1.58, 1.70)	0.14 (0.12, 0.16)	100	100	0	0.2		1.63 (1.58, 1.68)	0.14 (0.12, 0.16)	100	100	100	100
9.5	c3	1.68 (1.56, 1.92)	0.14 (0.10, 0.18)	38	47.1	0	0		1.67 (1.57, 1.85)	0.14 (0.10, 0.18)	97.3	90.9	0	0		1.67 (1.58, 1.81)	0.14 (0.11, 0.18)	100	99.5	0	0		1.67 (1.59, 1.82)	0.14 (0.11, 0.17)	100	100	0	0		1.67 (1.60, 1.78)	0.14 (0.11, 0.17)	100	100	0	0		1.67 (1.62, 1.74)	0.14 (0.11, 0.16)	100	100	0.5	1.8		1.67 (1.63, 1.72)	0.14 (0.12, 0.15)	100	100	100	100
10	c3	1.72 (1.61, 1.97)	0.14 (0.09, 0.19)	56.3	59.6	0	0		1.72 (1.61, 1.86)	0.14 (0.10, 0.18)	99.5	95	0	0		1.72 (1.62, 1.86)	0.14 (0.10, 0.18)	100	100	0	0		1.72 (1.64, 1.82)	0.14 (0.11, 0.17)	100	100	0	0		1.72 (1.63, 1.81)	0.14 (0.11, 0.17)	100	100	0	0		1.71 (1.65, 1.80)	0.14 (0.12, 0.16)	100	100	2.2	5.1		1.71 (1.67, 1.76)	0.14 (0.13, 0.15)	100	100	100	100
11	c3	1.81 (1.64, 2.18)	0.14 (0.09, 0.19)	84	76.7	0	0		1.81 (1.69, 2.00)	0.14 (0.11, 0.18)	100	99.1	0	0		1.80 (1.69, 1.95)	0.14 (0.10, 0.18)	100	100	0	0		1.80 (1.70, 1.95)	0.14 (0.11, 0.17)	100	100	0	0		1.80 (1.71, 1.96)	0.14 (0.11, 0.16)	100	100	0	0		1.80 (1.73, 1.88)	0.14 (0.12, 0.16)	100	100	47.3	33.9		1.80 (1.75, 1.86)	0.14 (0.12, 0.15)	100	100	100	100
12	c3	1.90 (1.74, 2.13)	0.14 (0.10, 0.20)	97.4	90.4	0	0		1.90 (1.76, 2.11)	0.14 (0.10, 0.18)	100	100	0	0		1.90 (1.78, 2.09)	0.14 (0.11, 0.18)	100	100	0	0		1.89 (1.78, 2.07)	0.14 (0.11, 0.17)	100	100	0	0.1		1.89 (1.79, 2.04)	0.14 (0.11, 0.17)	100	100	0.2	0.1		1.89 (1.82, 2.04)	0.14 (0.12, 0.17)	100	100	95.8	80.7		1.89 (1.84, 1.96)	0.14 (0.12, 0.15)	100	100	100	100
13	c3	1.99 (1.83, 2.34)	0.14 (0.09, 0.20)	99.5	96.2	0	0		1.99 (1.83, 2.17)	0.14 (0.10, 0.18)	100	100	0	0		1.99 (1.87, 2.19)	0.14 (0.10, 0.17)	100	100	0	0		1.99 (1.88, 2.15)	0.14 (0.10, 0.18)	100	100	0.3	0.2		1.99 (1.88, 2.15)	0.14 (0.12, 0.17)	100	100	5.3	0.8		1.98 (1.90, 2.11)	0.14 (0.12, 0.16)	100	100	100	98		1.99 (1.91, 2.06)	0.14 (0.12, 0.16)	100	100	100	100
14	c3	2.09 (1.89, 2.42)	0.14 (0.09, 0.19)	100	98.4	0	0		2.09 (1.94, 2.36)	0.14 (0.11, 0.18)	100	100	0	0		2.09 (1.94, 2.30)	0.14 (0.10, 0.18)	100	100	0.1	0		2.09 (1.96, 2.26)	0.14 (0.10, 0.17)	100	100	4.4	0.5		2.09 (1.96, 2.28)	0.14 (0.11, 0.16)	100	100	32.7	7.9		2.09 (2.00, 2.22)	0.14 (0.12, 0.16)	100	100	100	100		-	-	-	-	-	-
15	c3	2.20 (1.98, 2.55)	0.14 (0.09, 0.19)	100	99.7	0	0		2.20 (2.02, 2.47)	0.14 (0.09, 0.18)	100	100	0.1	0		2.19 (2.01, 2.38)	0.14 (0.10, 0.18)	100	100	1.4	0.3		2.19 (2.04, 2.37)	0.14 (0.11, 0.17)	100	100	21.1	2.4		2.19 (2.06, 2.39)	0.14 (0.11, 0.17)	100	100	74.1	28.7		2.18 (2.07, 2.31)	0.14 (0.12, 0.16)	100	100	100	100		-	-	-	-	-	-
25	c4	3.29 (2.97, 4.01)	0.14 (0.09, 0.18)	100	100	20.9	4.9		3.27 (2.96, 3.77)	0.14 (0.10, 0.18)	100	100	96.7	23.9		3.28 (3.02, 3.71)	0.14 (0.10, 0.17)	100	100	100	98.5		3.28 (2.99, 3.61)	0.14 (0.11, 0.17)	100	100	100	100		3.28 (3.06, 3.59)	0.14 (0.11, 0.17)	100	100	100	100		3.28 (3.10, 3.49)	0.14 (0.12, 0.16)	100	100	100	100		3.27 (3.16, 3.42)	0.14 (0.12, 0.16)	100	100	100	100
30	c5	4.02 (3.62, 4.84)	0.14 (0.09, 0.18)	100	100	82.6	37.1		4.01 (3.69, 4.58)	0.14 (0.11, 0.17)	100	100	100	88.2		4.01 (3.67, 4.50)	0.14 (0.11, 0.17)	100	100	100	100		4.00 (3.72, 4.39)	0.14 (0.11, 0.17)	100	100	100	100		4.01 (3.76, 4.44)	0.14 (0.12, 0.17)	100	100	100	100		4.01 (3.78, 4.27)	0.14 (0.12, 0.16)	100	100	100	100		4.00 (3.84, 4.21)	0.14 (0.12, 0.15)	100	100	100	100
30	c6	4.03 (3.67, 4.91)	0.13 (0.08, 0.17)	100	100	93.5	70		4.02 (3.70, 4.51)	0.13 (0.09, 0.16)	100	100	100	99.3		4.03 (3.71, 4.43)	0.13 (0.10, 0.16)	100	100	100	100		4.03 (3.79, 4.39)	0.13 (0.10, 0.16)	100	100	100	100		4.02 (3.79, 4.36)	0.13 (0.10, 0.15)	100	100	100	100		4.03 (3.82, 4.28)	0.13 (0.11, 0.15)	100	100	100	100		4.04 (3.88, 4.22)	0.13 (0.11, 0.14)	100	100	100	100
55	c7	12.00 (11.86, 12.98)	0.15 (0.10, 0.20)	100	100	100	96.9		11.97 (11.86, 13.32)	0.15 (0.10, 0.19)	100	100	100	100		11.95 (11.86, 12.59)	0.15 (0.12, 0.19)	100	100	100	100		11.95 (11.86, 12.59)	0.15 (0.12, 0.19)	100	100	100	100		11.94 (11.86, 12.35)	0.15 (0.12, 0.19)	100	100	100	100		11.93 (11.86, 12.19)	0.15 (0.13, 0.17)	100	100	100	100		-	-	-	-	-	-
60	c8	16.13 (16.00, 17.18)	0.14 (0.09, 0.18)	100	100	100	100		16.09 (15.99, 16.95)	0.14 (0.10, 0.18)	100	100	100	100		16.06 (15.99, 16.89)	0.14 (0.11, 0.17)	100	100	100	100		16.05 (15.99, 16.65)	0.14 (0.11, 0.17)	100	100	100	100		16.04 (15.99, 16.44)	0.14 (0.11, 0.17)	100	100	100	100		16.03 (15.99, 16.30)	0.14 (0.12, 0.16)	100	100	100	100		16.01 (15.99, 16.13)	0.14 (0.12, 0.15)	100	100	100	100
1Diff: Mean methylation difference between cases and controls; 2Dist: Case distributions of sample draw, C1 to C8 corresponding to case distribution 1 to case distribution 8; 3methOR: Mean methylation odds ratio between cases and controls; 4pooledSD: pooled standard deviation of cases and controls; 5T: two sample t-test; 6W: Wilcoxon rank-sum test
